# Supplementary material for: Organ Weights in NPC1 Mutant Mice Partly Normalized by Various Pharmacological Treatment Approaches
Source: Int J Mol Sci. 2022 Dec 29;24(1):573. doi: 10.3390/ijms24010573 (PMC9820376; doi:10.3390/ijms24010573)
Supplement: Supplementary file 1 [file ijms-24-00573-s001.zip]

Archive with 1 entries (1 files):
- ijms-2080189-supplementary.pdf
